# Supplementary material for: Investigating the use of pollen DNA metabarcoding to quantify bee foraging and effects of threshold selection
Source: PLoS One. 2023 Apr 18;18(4):e0282715. doi: 10.1371/journal.pone.0282715 (PMC10112814; doi:10.1371/journal.pone.0282715)
Supplement: S1 File — Worksheets of plant taxonomic assignments retained after using a liberal or conservative sequence count removal threshold for each individual bee pollen load. (XLSX) [file pone.0282715.s013.xlsx]

## Sheet: Metadata
Data from: Investigating the use of DNA metabarcoding to quantify bee foraging and effects of threshold selection
PLOS ONE
Created by: K.A. Arstingstall, S.J. DeBano, X. Li, D. E. Wooster, M. M. Rowland, S. Burrows, and K. Frost
Funded by the USDA Forest Service, Pacific Northwest Research Station, the Northwest Potato Research Consortium, Oregon Department of Forestry, Oregon State University's Agricultural Research Fund, the Oregon Zoo Foundation's
Future for Wildlife Pacific Northwest Fund, a USDA Western Sustainable Agricultural Research and Education Graduate Student Grant (#GW19-188), a Mazamas Research Grant, and the Nature Conservancy's Oren Pollak Memorial Student Research Grant for Grassland Science.
Data collected from the USDA Forest Service Starkey Experimental Forest and Range (Union County) in July 2017.
See Arstingstall et al. (2022) for description of sampling location.
GENERAL DESCRIPTIONS OF WORKSHEETS IN WORKBOOK
Liberal Threshold: Worksheet of plant taxonomic assignments retained after using a liberal sequence count removal threshold for each individual bee collected by handnetting or directly in a vial.
Conservative Threshold: Worksheet of plant taxonomic assignments retained after using a conservative sequence count removal threshold for each individual bee collected by handnetting or directly in a vial.
INDIVIDUAL WORKSHEET DESCRIPTIONS
Liberal Threshold
ID: individual identifier assigned to each specimen collected.
Genus: Genus of collected bee.
Subgenus: Subgenus of collected bee.
Species: Species of collected bee.
Observation: Plant species the bee was visiting when sampled.
NoTaxa: Number of plant taxa detected in the bee's pollen load after using a liberal sequence count removal threshold.
Taxa: List of plant taxa detected in the bee's pollen load after using a liberal sequence count removal threshold.
Conservative Threshold
ID: individual identifier assigned to each specimen collected.
Genus: Genus of collected bee.
Subgenus: Subgenus of collected bee.
Species: Species of collected bee.
Observation: Plant species the bee was visiting when sampled.
NoTaxa: Number of plant taxa detected in the bee's pollen load after using a conservative sequence count removal threshold.
Taxa: List of plant taxa detected in the bee's pollen load after using a conservative sequence count removal threshold.
Literature Cited
Arstingstall, K.A., DeBano, S.J., Li, X., Wooster, D.E., Rowland, M.M., Burrows, S., and Frost, K. (In Review). Investigating the use of DNA metabarcoding to quantify bee foraging and effects of threshold selection. PLOS ONE.

## Sheet: Liberal Threshold
ID	Genus	Subgenus	Species	Observation	NoTaxa	Taxa
1	Bombus	(Pyrobombus)	bifarius	Monardella odoratissima	18	Apiaceae Lomatium gormanii Asteraceae Achillea millefolium Arctium minus Solidago canadensis Symphyotrichum sp. Symphoricarpos albus Lupinus leucophyllus Thermopsis montana Gentianella tenella Monardella odoratissima Hypericum sp. Hypericum perforatum Hypericum scouleri Sidalcea oregana Potentilla gracilis Potentilla recta
2	Bombus	(Pyrobombus)	bifarius	Sidalcea oregana	20	Apiaceae Asteraceae Achillea millefolium Arctium minus Artemisia ludoviciana Hieracium scouleri Pyrrocoma carthamoides Solidago canadensis Symphyotrichum sp. Symphoricarpos albus Lupinus sp. Lupinus leucophyllus Thermopsis montana Trifolium sp. Vicia cracca Monardella odoratissima Hypericum perforatum Sidalcea oregana Holodiscus discolor Potentilla gracilis
3	Bombus	(Pyrobombus)	bifarius	Hypericum perforatum	10	Apiaceae Asteraceae Arctium minus Solidago canadensis Lupinus leucophyllus Thermopsis montana Vicia cracca Hypericum sp. Hypericum perforatum Hypericum scouleri
4	Halictus	(Nealictus)	farinosus	Hypericum perforatum	15	Apiaceae Lomatium gormanii Asteraceae Achillea millefolium Pyrrocoma carthamoides Solidago canadensis Symphyotrichum sp. Symphoricarpos albus Thermopsis montana Vicia cracca Hypericum sp. Hypericum perforatum Hypericum scouleri Potentilla gracilis Potentilla recta
5	Bombus	(Fervidobombus)	californicus	Monardella odoratissima	9	Apiaceae Packera sp. Solidago canadensis Thermopsis montana Monardella odoratissima Hypericum sp. Hypericum perforatum Hypericum scouleri Sidalcea oregana
6	Halictus	(Odontalictus)	ligatus	Solidago missouriensis	16	Apiaceae Allium sp. Asteraceae Achillea millefolium Arctium minus Erigeron sp. Pyrrocoma carthamoides Solidago canadensis Symphyotrichum sp. Lupinus leucophyllus Thermopsis montana Vicia cracca Gentianella tenella Hypericum perforatum Potentilla gracilis Potentilla recta
7	Halictus	(Odontalictus)	ligatus	Solidago missouriensis	21	Apiaceae Heracleum maximum Lomatium gormanii Asteraceae Achillea millefolium Antennaria sp. Arctium minus Artemisia ludoviciana Pyrrocoma carthamoides Solidago canadensis Solidago missouriensis Symphyotrichum sp. Polygonum douglasii Sambucus nigra Lupinus leucophyllus Thermopsis montana Vicia cracca Hypericum perforatum Sidalcea oregana Holodiscus discolor Potentilla gracilis
8	Halictus	(Seladonia)	tripartitus	Dianthus armeria	12	Apiaceae Asteraceae Arctium minus Erigeron sp. Pyrrocoma carthamoides Solidago canadensis Symphyotrichum sp. Dianthus armeria Lupinus sp. Hypericum perforatum Ranunculaceae Potentilla gracilis
9	Bombus	(Pyrobombus)	bifarius	Monardella odoratissima	11	Apiaceae Arctium minus Lomatium gormanii Asteraceae Pyrrocoma carthamoides Symphyotrichum sp. Thermopsis montana Gentianella tenella Hypericum perforatum Hypericum scouleri Sidalcea oregana
10	Melissodes	(Eumelissodes)	microstictus	Senecio serra	26	Apiaceae Lomatium gormanii Triteleia grandiflora Asteraceae Achillea millefolium Arctium minus Artemisia ludoviciana Erigeron corymbosus Hieracium scouleri Packera sp. Pyrrocoma carthamoides Senecio integerrimus Solidago canadensis Symphyotrichum sp. Dianthus armeria Symphoricarpos albus Lupinus sp. Lupinus leucophyllus Medicago sativa Thermopsis montana Trifolium sp. Trifolium repens Gentianella…
11	Halictus	(Odontalictus)	ligatus	Symphyotrichum spathulatum	21	Apiaceae Lomatium gormanii Triteleia grandiflora Asteraceae Achillea millefolium Arctium minus Artemisia ludoviciana Erigeron sp. Pyrrocoma carthamoides Senecio integerrimus Solidago canadensis Symphyotrichum sp. Symphyotrichum spathulatum Dianthus armeria Medicago sativa Thermopsis montana Vicia cracca Gentianella tenella Hypericum perforatum Sanguisorba canadensis Spiraea betulifolia
12	Halictus	(Odontalictus)	ligatus	Symphyotrichum spathulatum	17	Apiaceae Asteraceae Achillea millefolium Arctium minus Artemisia sp. Artemisia ludoviciana Erigeron sp. Hieracium scouleri Packera sp. Pyrrocoma carthamoides Senecio integerrimus Solidago canadensis Symphyotrichum sp. Thermopsis montana Vicia cracca Hypericum perforatum Ranunculaceae
13	Melissodes	(Eumelissodes)	microstictus	Hypericum perforatum	19	Apiaceae Lomatium gormanii Asteraceae Achillea millefolium Artemisia ludoviciana Hieracium scouleri Packera sp. Pyrrocoma carthamoides Senecio integerrimus Solidago canadensis Symphyotrichum sp. Lupinus leucophyllus Medicago sativa Thermopsis montana Trifolium repens Vicia cracca Hypericum perforatum Potentilla gracilis Potentilla recta

## Sheet: Conservative Threshold
ID	Genus	Subgenus	Species	Month	Observation	NoTaxa	Taxa
1	Bombus	(Pyrobombus)	bifarius	July	Monardella odoratissima	1	Hypericum perforatum
2	Bombus	(Pyrobombus)	bifarius	July	Sidalcea oregana	2	Symphoricarpos albus Lupinus leucophyllus
3	Bombus	(Pyrobombus)	bifarius	July	Hypericum perforatum	1	Hypericum perforatum
4	Halictus	(Nealictus)	farinosus	July	Hypericum perforatum	1	Hypericum perforatum
5	Bombus	(Fervidobombus)	californicus	July	Monardella odoratissima	1	Hypericum perforatum
6	Halictus	(Odontalictus)	ligatus	July	Solidago missouriensis	3	Asteraceae Solidago canadensis Hypericum perforatum
7	Halictus	(Odontalictus)	ligatus	July	Solidago missouriensis	3	Asteraceae Solidago canadensis Hypericum perforatum
8	Halictus	(Seladonia)	tripartitus	July	Dianthus armeria	4	Asteraceae Symphyotrichum sp. Dianthus armeria Hypericum perforatum
9	Bombus	(Pyrobombus)	bifarius	July	Monardella odoratissima	1	Hypericum perforatum
10	Melissodes	(Eumelissodes)	microstictus	July	Senecio serra	5	Apiaceae Achillea millefolium Senecio integerrimus Trifolium repens Hypericum perforatum
11	Halictus	(Odontalictus)	ligatus	July	Symphyotrichum spathulatum	6	Asteraceae Pyrrocoma carthamoides Symphyotrichum sp. Symphyotrichum spathulatum Hypericum perforatum Sanguisorba canadensis
12	Halictus	(Odontalictus)	ligatus	July	Symphyotrichum spathulatum	3	Asteraceae Symphyotrichum sp. Hypericum perforatum
13	Melissodes	(Eumelissodes)	microstictus	July	Hypericum perforatum	5	Achillea millefolium Packera sp. Pyrrocoma carthamoides Senecio integerrimus Hypericum perforatum
